# Supplementary material for: Ultrasound-Assisted Maillard Conjugation of Yeast Protein Hydrolysate with Polysaccharides for Encapsulating the Anthocyanins from Aronia
Source: Antioxidants (Basel). 2024 May 5;13(5):570. doi: 10.3390/antiox13050570 (PMC11117535; doi:10.3390/antiox13050570)
Supplement: Supplementary file 1 [file antioxidants-13-00570-s001.zip]

Archive with 1 entries (1 files):
- antioxidants-2957526-supplementary.pdf
